# Supplementary material for: Astrocytes Modulate Somatostatin Interneuron Signaling in the Visual Cortex
Source: Cells. 2022 Apr 20;11(9):1400. doi: 10.3390/cells11091400 (PMC9102536; doi:10.3390/cells11091400)
Supplement: Supplementary file 1 [file cells-11-01400-s001.zip]

Archive with 1 entries (1 files):
- cells-1686761-supplementary.pdf
